# Supplementary material for: Potential Aroma Chemical Fingerprint of Oxidised Coffee Note by HS-SPME-GC-MS and Machine Learning
Source: Foods. 2022 Dec 16;11(24):4083. doi: 10.3390/foods11244083 (PMC9778272; doi:10.3390/foods11244083)
Supplement: Supplementary file 1 [file foods-11-04083-s001.zip]

Archive with 2 entries (2 files):
- Supplementary Tables.pdf
- Figure S1.pptx
